# Supplementary material for: Eggplant Rootstock Grafting Enhances Tomato Fruit Sweetness and Nutritional Value via Metabolic Reprogramming
Source: Food Sci Nutr. 2026 Jan 14;14(1):e71431. doi: 10.1002/fsn3.71431 (PMC12800924; doi:10.1002/fsn3.71431)
Supplement: Supplementary file 1 — Table S1: fsn371431‐sup‐0001‐TableS1.xlsx. [file FSN3-14-e71431-s002.xlsx]

## Sheet: shee1
Index	Compounds	Class	Molecular Weight	Ion mode	Formula	ZYF1-1	ZYF1-2	ZYF1-3	ZQ117-1	ZQ117-2	ZQ117-3	ZQ10-1	ZQ10-2	ZQ10-3	cpd_ID	CAS	kegg_map
Phe	Phenylglucoside	disaccharide	256.09469	Positive	C12H16O6	0.00461940535	0.00435942289	0.00437221557	0.00487849877	0.00502102719	0.00451452547	0.00540793635	0.00551437469	0.00577462387	C11611	1464-44-4	-
Fuc	L-Fucose	monosaccharide	164.068475	Positive	C6H12O5	0.0123123687	0.0113681194	0.0115390419	0.00759512099	0.00937500504	0.00774367632	0.00893829935	0.00854246107	0.0079560682	C01019	2438-80-4	ko00051,ko00520,ko01100,ko01250
Gal-A	D-Galacturonic acid	monosaccharide	194.042655	Positive	C6H10O7	0.364895937	0.357896517	0.389828343	0.822174815	0.857391742	0.611738262	0.665718548	0.68110899	0.696920762	C00333	685-73-4	ko00040,ko00053,ko00520,ko01100,ko01240,ko01250,ko02010
Glu	Glucose	monosaccharide	180.06339	Positive	C6H12O6	167.136174	156.949254	160.923952	155.176099	158.205438	136.074525	158.848732	172.970768	175.652156	C00031	50-99-7	ko00010,ko00030,ko00052,ko00500,ko00520,ko00901,ko01100,ko01110,ko02010,ko04148
Glucuronic-A	D-Glucuronic acid	monosaccharide	194.042655	Positive	C6H10O7	0.0681591675	0.0658364179	0.0703183633	0.0628071111	0.0652511581	0.0474921079	0.0670633516	0.0662977398	0.0695915747	C16245	6556-12-3	-
Inositol	Inositol	monosaccharide	180.06339	Positive	C6H12O6	4.08305253	3.70547264	4.03107784	2.94358519	3.00489426	2.19558442	3.07584286	3.07951783	3.11691073	C00137	87-89-8	ko00052,ko00053,ko00562,ko01100,ko01110,ko01250,ko02010,ko04070
Lev	Levoglucosan	monosaccharide	162.052825	Positive	C6H10O5	0.127477502	0.117940299	0.127287425	0.131342815	0.133117825	0.107635564	0.131913476	0.132797589	0.134108726	C22350	498-07-7	-
Fru	D-Fructose	monosaccharide	180.06339	Positive	C6H12O6	230.606541	215.345274	226.449102	216.325926	219.718026	180.367033	220.727996	233.874435	237.849549	C00095	57-48-7	ko00051,ko00052,ko00500,ko00520,ko01100,ko01110,ko01250,ko02010
Man	D-Mannose	monosaccharide	180.06339	Positive	C6H12O6	0.658987116	0.613713433	0.653271457	0.407510123	0.400221551	0.299116883	0.408344107	0.389321949	0.399215647	C00159	3458-28-4	ko00051,ko00052,ko00520,ko01100,ko01250,ko02010
Man-6-pho	D-Mannose-6-phosphate sodium salt	monosaccharide	273.024971	Positive	C6H12NaO9P	0.750122894	0.685291542	0.711311377	0.727279012	0.742233635	0.527918082	0.670187966	0.662704169	0.716026078	-	70442-25-0	-
Rha	L-Rhamnose	monosaccharide	164.068475	Positive	C6H12O5	0.0141058077	0.0139005373	0.014834511	0.0128487309	0.0127187714	0.0109894905	0.0129071905	0.0131699849	0.0132896891	C00507	3615-41-6	ko00051,ko01100
Ribono-1-4-lactone	D-Ribono-1,4-lactone	monosaccharide	148.037175	Positive	C5H8O5	0.0131615461	0.0120990647	0.0124523353	0.0123560494	0.0127889225	0.0110341858	0.0126208851	0.0135867805	0.0128873621	-	5336-08-3	-
Ribose	D-Ribose	monosaccharide	150.052825	Positive	C5H10O5	0.0352517344	0.0330513433	0.037253493	0.0488794074	0.0486990937	0.0335468531	0.0375954252	0.036433551	0.0421488465	C00121	50-69-1	ko00030,ko01100,ko02010
Deo	Deoxyglucose	monosaccharide	164.068475	Positive	C6H12O5	0.00658985134	0.00476925373	0.00620051896	0.00543905185	0.00541609265	0.00531764236	0.00570386872	0.00546434957	0.00612822467	C00586	154-17-6	-
2-Ace-2-Deo-D-Glucosamine	2-Acetamido-2-deoxy-D-glucopyranose	monosaccharide	221.089939	Positive	C8H15NO6	0.240251734	0.215444776	0.214333333	0.155723654	0.1608143	0.12088951	0.184975037	0.184642491	0.19300662	C00140	7512-17-6	ko00520,ko01100,ko01250,ko02010
D-Ara	D-Arabinose	monosaccharide	150.052825	Positive	C5H10O5	0.0479026759	0.0457124378	0.0496886228	0.0364005926	0.037372004	0.0281424575	0.0326583789	0.0332558513	0.0345492477	C00216	10323-20-3	ko00040,ko00053,ko00520,ko01100,ko01250
Xylose	D-Xylose	monosaccharide	150.052825	Positive	C5H10O5	0.180766501	0.19144	0.1941998	0.182921284	0.195603223	0.146954645	0.1802727	0.178492617	0.200034905	C00181	58-86-6	ko00040,ko00520,ko01100,ko02010
Xylulose	D-Xylulose	monosaccharide	150.052825	Positive	C5H10O5	0.00865433102	0.00859239801	0.00856500998	0.00768503704	0.00797417925	0.00676513487	0.00823250124	0.00820170768	0.00851293882	C00310	551-84-8	ko00040,ko01100
Ribose-5-pho-Ba	Barium D-ribose-5-phosphate	monosaccharide	228.003507	Positive	C5H9BaO8P	0.288610505	0.270258706	0.292822355	0.282313086	0.290350453	0.214017982	0.285193436	0.262342541	0.308750251	-	15673-79-7	-
Arabinitol	D-Arabinitol	monosaccharide	152.068475	Positive	C5H12O5	0.0309528246	0.0297687562	0.0300786427	0.027193284	0.0284414904	0.0240893107	0.0287699652	0.0312433953	0.0307217653	C01904	488-82-4	ko00040,ko01100
Gal	D-Galactose	monosaccharide	180.06339	Positive	C6H12O6	0.851286422	0.785116418	0.861618762	0.669364938	0.725005035	0.529180819	0.706557931	0.709231542	0.736972919	C00124	59-23-4	ko00052,ko01100
Mal	Maltose	disaccharide	342.116215	Positive	C12H22O11	0.0704210109	0.066080199	0.0660876248	0.120761481	0.129692447	0.0974617383	0.0932218797	0.0991845304	0.101804213	C00208	69-79-4	ko00500,ko01100,ko01110,ko02010
Suc	Sucrose	disaccharide	342.116215	Positive	C12H22O11	56.3966303	53.759403	55.5493014	63.4482963	65.404431	50.2833167	64.8399801	66.9336012	68.9656971	C00089	57-50-1	ko00052,ko00500,ko01100,ko01110,ko02010
Tre	Trehalose	disaccharide	342.116215	Positive	C12H22O11	0.0218295342	0.0228907463	0.0222918164	0.0191287704	0.0191244109	0.0186311888	0.021775634	0.0217287795	0.0223378134	C01083	99-20-7	ko00500,ko01100,ko01110,ko02010
Xylitol	Xylitol	monosaccharide	152.068475	Positive	C5H12O5	0.0065239445	0.00653508458	0.00656998004	0.0065874963	0.00692833837	0.00649476523	0.00664630532	0.00674672024	0.00672557673	C00379	87-99-0	ko00040,ko01100,ko02010
Raffinose	Raffinose	trisaccharide	504.16904	Positive	C18H32O16	0.00882307235	0.00852497512	0.00875353293	0.0114794667	0.0115607251	0.0102167832	0.0158960915	0.0155267906	0.0147050351	C00492	512-69-6	ko00052,ko01100,ko02010
1-5-Anh	1,5-Anhydroglucitol	monosaccharide	164.068475	Positive	C6H12O5	N/A	N/A	N/A	N/A	N/A	N/A	N/A	N/A	N/A	C07326	154-58-5	-
Sorbitol	D-Sorbitol	monosaccharide	182.07904	Positive	C6H14O6	N/A	N/A	N/A	N/A	N/A	N/A	N/A	N/A	N/A	C00794	50-70-4	ko00051,ko00052,ko01100,ko02010
2-Deo-ribose	2-Deoxy-D-ribose	monosaccharide	134.05791	Positive	C5H10O4	N/A	N/A	N/A	N/A	N/A	N/A	N/A	N/A	N/A	C01801	533-67-5	ko00030,ko01100
Met	Methyl beta-D-galactopyranoside	monosaccharide	194.07904	Positive	C7H14O6	N/A	N/A	N/A	N/A	N/A	N/A	N/A	N/A	N/A	C03619	1824-94-8	ko02010
Lac	Lactose	disaccharide	342.116215	Positive	C12H22O11	N/A	N/A	N/A	N/A	N/A	N/A	N/A	N/A	N/A	C00243	63-42-3	ko00052,ko01100,ko02010
Cel	Cellobiose	disaccharide	342.116215	Positive	C12H22O11	N/A	N/A	N/A	N/A	N/A	N/A	N/A	N/A	N/A	C00185	528-50-7	ko00500,ko01100,ko02010
