# Supplementary material for: Eggplant Rootstock Grafting Enhances Tomato Fruit Sweetness and Nutritional Value via Metabolic Reprogramming
Source: Food Sci Nutr. 2026 Jan 14;14(1):e71431. doi: 10.1002/fsn3.71431 (PMC12800924; doi:10.1002/fsn3.71431)
Supplement: Supplementary file 2 — Table S2: fsn371431‐sup‐0002‐TableS2.xlsx. [file FSN3-14-e71431-s003.xlsx]

## Sheet: shee1
Index	Compounds	Class	Molecular Weight	Ion mode	Formula	ZYF1-1	ZYF1-2	ZYF1-3	ZQ117-1	ZQ117-2	ZQ117-3	ZQ10-1	ZQ10-2	ZQ10-3	cpd_ID	CAS	kegg_map
Ala	L-Alanine	Amino Acid metabolomics	89.05	Positive	C3H7NO2	1686211.26	1857050.54	1778506.04	1339761.86	1268693.04	1286071.29	1384288.66	1455682.29	1413935.1	C00041	56-41-7	ko00250,ko00270,ko00430,ko00450,ko00470,ko00710,ko00970,ko01100,ko01110,ko01200,ko01210,ko01230,ko02010,ko04122
Ser	L-Serine	Amino Acid metabolomics	105.04	Positive	C3H7NO3	605053.596	638340.085	635519.088	485668.554	489915.649	486159.434	537792.784	574461.842	556322.654	C00065	56-45-1	ko00260,ko00261,ko00270,ko00460,ko00470,ko00564,ko00600,ko00630,ko00920,ko00970,ko01100,ko01110,ko01200,ko01230,ko01240,ko02010
Succinic-Acid	Succinic Acid	Amino Acid metabolomics	118.03	Negative	C4H6O4	803212.824	1069540.9	1003447.6	988034.355	1030541.01	1006218.52	1056969.07	1130661.55	1115834.87	C00042	110-15-6	ko00020,ko00190,ko00250,ko00310,ko00350,ko00360,ko00620,ko00630,ko00640,ko00650,ko00760,ko00920,ko01100,ko01110,ko01200
L-Ornithine	L-Ornithine	Amino Acid metabolomics	132.16	Positive	C5H13ClN2O2	8003.49834	10904.8997	8851.26607	5717.12864	5780.95792	5005.20147	7045.14433	7007.18582	6179.41056	C00077	3184-13-2	ko00220,ko00330,ko00470,ko00480,ko01100,ko01110,ko01210,ko01230,ko02010,ko04148
L-Cystine	L-Cystine	Amino Acid metabolomics	240.02	Negative	C6H12N2O4S2	7303.78094	9181.85764	7573.46124	6434.56959	6577.36087	6169.63386	6451.92784	7226.97014	7386.14705	C00491	56-89-3	ko00270,ko01100,ko02010
Asp-Phe	L-α-Aspartyl-L-phenylalanine	Amino Acid metabolomics	280.11	Positive	C13H16N2O5	1690.83025	1901.31173	1891.84846	1188.28811	829.80318	904.051724	1689.48454	1454.69722	1510.34093	-	13433-09-5	-
L-Cystathionine	L-Cystathionine	Amino Acid metabolomics	222.07	Positive	C7H14N2O4S	573.176769	496.358025	548.001558	1596.04724	1390.67287	1606.63503	2815.75258	2974.63708	2501.07825	C02291	56-88-2	ko00260,ko00270,ko01100,ko01110,ko01230,ko01240
Asn	L-Asparagine Anhydrous	Amino Acid metabolomics	132.05	Positive	C4H8N2O3	1182186.71	1337731.48	1251753.02	1188717.55	1210859.03	1130569.55	1204597.94	1257434.67	1236229.21	C00152	70-47-3	ko00250,ko00460,ko00970,ko01100,ko01110,ko01230
Beta-Alanine	Beta-Alanine	Amino Acid metabolomics	89.05	Positive	C3H7NO2	190735.724	216467.978	203516.751	219390.006	189058.561	210518.21	156755.67	158632.31	147295.132	C00099	107-95-9	ko00240,ko00410,ko00640,ko00770,ko01100,ko01110,ko01240
Gln	L-Glutamine	Amino Acid metabolomics	146.07	Positive	C5H10N2O3	11456246.3	12627604.2	11977016	9129796.99	9454712.04	9093539.33	8796948.45	9299720.03	9011727.25	C00064	56-85-9	ko00220,ko00230,ko00240,ko00250,ko00470,ko00630,ko00750,ko00910,ko00970,ko01100,ko01230,ko01232,ko01240,ko02010
Glu	L-Glutamic acid	Amino Acid metabolomics	147.05	Positive	C5H9NO4	87465991	95753375.8	91801616.7	80968573.1	85383653.3	81782351.8	84787010.3	88742119.5	89058636.3	C00025	56-86-0	ko00220,ko00250,ko00330,ko00340,ko00430,ko00470,ko00480,ko00630,ko00650,ko00660,ko00860,ko00910,ko00970,ko01100,ko01110,ko01200,ko01210,ko01230,ko01240,ko02010
Gly	Glycine	Amino Acid metabolomics	75.03	Positive	C2H5NO2	202558.955	228273.534	212735.684	100372.828	101867.365	96653.6226	115737.113	124545.832	117887.657	C00037	56-40-6	ko00230,ko00260,ko00310,ko00440,ko00460,ko00470,ko00480,ko00630,ko00730,ko00785,ko00860,ko00970,ko01100,ko01110,ko01200,ko01230,ko01240,ko02010
Glycyl-L-Proline	Glycyl-L-Proline	Amino Acid metabolomics	172.09	Positive	C7H12N2O3	202.280257	215.853588	203.682314	144.991216	156.132441	148.990701	170.551546	181.591663	178.700965	-	704-15-4	-
His	L-Histidine	Amino Acid metabolomics	155.07	Positive	C6H9N3O2	97703.1768	102303.241	99476.0421	79638.8835	83970.5255	73921.8326	87679.3814	86726.0473	87657.4245	C00135	71-00-1	ko00340,ko00410,ko00470,ko00970,ko01100,ko01110,ko01230,ko02010
Homo-Arg	Homo-L-arginine	Amino Acid metabolomics	188.13	Positive	C7H16N4O2	12121.6137	14176.5046	11234.1254	11417.3336	9790.38201	10293.9752	10769.3814	10568.8511	9084.81208	C01924	156-86-5	-
Arg	L-Arginine	Amino Acid metabolomics	174.11	Positive	C6H14N4O2	250132.528	288424.961	245847.293	180724.185	184719.798	175496.9	192450.515	210812.941	195033.888	C00062	74-79-3	ko00220,ko00261,ko00330,ko00470,ko00970,ko01100,ko01110,ko01230,ko02010,ko04148
Trans-4-Hydroxy-L-Proline	Trans-4-Hydroxy-L-Proline	Amino Acid metabolomics	131.06	Positive	C5H9NO3	3774.16683	4163.72492	3967.62758	3946.26196	3786.11596	3808.73692	3478.45361	3489.89009	3722.25303	C01157	51-35-4	ko00330,ko00470,ko01100,ko02010
Ile	L-Isoleucine	Amino Acid metabolomics	131.1	Positive	C6H13NO2	99379.2633	117342.785	105754.772	60422.4087	62079.0188	67181.0345	69310.7216	73386.4579	79021.3596	C00407	73-32-5	ko00280,ko00290,ko00460,ko00960,ko00966,ko00970,ko01100,ko01110,ko01210,ko01230,ko02010
S-(5-Adenosyl)-L-Homocysteine	S-(5-Adenosyl)-L-Homocysteine	Amino Acid metabolomics	384.12	Positive	C14H20N6O5S	5638.9885	6304.66821	5543.9813	4663.12707	4648.36145	4430.463	5167.56701	5389.2472	5342.05176	C00021	979-92-0	ko00270,ko01100,ko01230,ko01240
5-Hydroxylysine	5-Hydroxylysine	Amino Acid metabolomics	162.18	Positive	C6H14N2O3	327.847398	410.44946	337.633424	197.204763	215.443087	193.849283	238.959794	222.29158	241.624564	-	13204-98-3(1190-94-9)	-
Phe	L-Phenylalanine	Amino Acid metabolomics	165.08	Positive	C9H11NO2	14419.2165	18639.3711	15816.8095	11940.9526	10053.6164	10042.038	11550.5155	11624.326	10772.5406	C00079	63-91-2	ko00360,ko00400,ko00460,ko00470,ko00940,ko00960,ko00966,ko00970,ko00996,ko00999,ko01100,ko01110,ko01210,ko01230,ko02010
L-Homocitrulline	L-Homocitrulline	Amino Acid metabolomics	189.11	Positive	C7H15N3O3	3265.76691	3857.08912	3671.679	2635.00878	2915.40624	2320.29252	2592.78351	2697.68768	2688.32409	C02427	1190-49-4	-
kynurenine	kynurenine	Organic Acid And Its Derivatives	208.09	Positive	C10H12N2O3	277.974079	303.490548	296.237826	186.243412	195.596277	212.571678	223.679381	230.2219	254.290409	C00328	343-65-7	ko00380,ko01100,ko01240
α-Aminoadipic-acid	α-Aminoadipic acid	Organic Acid And Its Derivatives	161.16	Positive	C6H11NO4	2020756.19	2191579.86	2191877.68	1130558.27	1161353.5	1106838.43	1302690.72	1403359.6	1436321.63	-	1118-90-7(542-32-5)	-
5-Aminovaleric-Acid	5-Aminovaleric Acid	Organic Acid And Its Derivatives	117.08	Positive	C5H11NO2	536.909959	555.630787	457.641215	328.405231	453.014349	509.977722	467.156701	504.503318	469.665229	C00431	660-88-8	ko00310,ko00330,ko00470,ko01100
6-Aminocaproic-Acid	6-Aminocaproic Acid	Organic Acid And Its Derivatives	131.1	Positive	C6H13NO2	23645.1959	26048.6111	24724.2891	18729.9434	15363.0017	15982.1775	30365.4639	31146.9307	27826.0423	C02378	60-32-2	ko01100
Guanidinoethyl-Sulfonate	Guanidinoethyl Sulfonate	Organic Acid And Its Derivatives	167.04	Positive	C3H9N3O3S	869.046969	1070.55363	823.754383	656.126293	677.682761	636.601124	877.349485	1175.5392	963.770795	C01959	543-18-0	ko00430
Kynurenic-Acid	Kynurenic Acid	Organic Acid And Its Derivatives	189.04	Positive	C10H7NO3	92.2594036	96.9116512	80.3753409	75.9548116	77.3102579	74.2912631	93.9943299	100.563355	93.5406654	C01717	492-27-3	ko00380,ko01100
(S)-β-Aminoisobutyric-Acid	(S)-β-Aminoisobutyric Acid	Organic Acid And Its Derivatives	103.06	Positive	C4H9NO2	14497.7587	15693.9622	14065.446	8462.8538	8671.56292	8078.17706	7308.94845	8605.60971	7779.81105	C03284	4249-19-8	ko00280,ko01100
2-Aminobutyric-acid	2-Aminobutyric acid	Organic Acid And Its Derivatives	103.12	Positive	C4H9NO2	25682.6155	30665.5093	24435.3331	26374.878	26121.3884	26447.6947	24429.1753	27305.8897	25821.0105	-	1492-24-6	-
Asp	L-Aspartate	Amino Acid metabolomics	133.1	Positive	C4H7NO4	2372763.59	2650260.42	2388975.46	2416591.84	2459094.43	2299709.41	2533628.87	2638739.11	2447730.54	C00049	56-84-8	ko00220,ko00250,ko00260,ko00261,ko00270,ko00300,ko00340,ko00410,ko00460,ko00470,ko00710,ko00760,ko00770,ko00970,ko00999,ko01100,ko01110,ko01200,ko01210,ko01230,ko01240,ko02010
Methionine-Sulfoxide	Methionine Sulfoxide	Amino Acid metabolomics	165.05	Positive	C5H11NO3S	695.314753	804.237076	748.819634	687.861605	705.431452	697.3179	752.785567	752.90336	745.694188	-	62697-73-8	-
L-Pipecolic-Acid	L-Pipecolic Acid	Amino Acid metabolomics	129.08	Positive	C6H11NO2	8485.37322	9939.23611	9088.16712	6651.9227	6332.26682	6654.34909	7316	8238.26213	7289.40234	C00408	3105-95-1	ko00310,ko00960,ko01100,ko01110
Leu	L-Leucine	Amino Acid metabolomics	131.1	Positive	C6H13NO2	12733.8725	15667.8241	13739.8714	5980.23619	6094.16327	6482.92329	7019.20619	7334.27001	7625.31321	C00123	61-90-5	ko00280,ko00290,ko00966,ko00970,ko01100,ko01110,ko01210,ko01230,ko02010
Lys	L-Lysine	Amino Acid metabolomics	146.11	Positive	C6H14N2O2	260129.604	304090.471	269361.122	232321.882	236875.121	218246.804	235277.32	248166.736	240153.009	C00047	56-87-1	ko00300,ko00310,ko00470,ko00780,ko00960,ko00970,ko01100,ko01110,ko01210,ko01230,ko02010
3-N-Methyl-L-Histidine	3-N-Methyl-L-Histidine	Amino Acid metabolomics	169.18	Positive	C7H11N3O2	303.519782	357.448881	281.339112	357.32969	362.739965	325.08427	431.115464	479.841352	423.264531	C01152	368-16-1	ko00340,ko01100
Met	L-Methionine	Amino Acid metabolomics	149.05	Positive	C5H11NO2S	38022.4128	43614.9691	39471.4647	48116.5333	50649.5055	47294.4595	42143.299	43928.8677	42813.206	C00073	63-68-3	ko00270,ko00470,ko00966,ko00970,ko00999,ko01100,ko01110,ko01210,ko01230,ko01240,ko04148
1-Methylhistidine	1-Methylhistidine	Amino Acid metabolomics	169.09	Positive	C7H11N3O2	8380.88092	9652.10262	8524.776	8514.83506	8664.89238	8002.86711	7034.52577	7291.04106	7119.14151	C01152	332-80-9	ko00340,ko01100
N-Glycyl-L-Leucine	N-Glycyl-L-Leucine	Amino Acid metabolomics	188.12	Positive	C8H16N2O3	10458.4876	15289.4483	10089.9883	9372.40874	9220.5255	9125.0678	18698.866	17476.151	17124.7689	C02155	869-19-2	-
N6-Acetyl-L-Lysine	N6-Acetyl-L-Lysine	Amino Acid metabolomics	188.12	Positive	C8H16N2O3	75042.3894	83231.8673	78404.6552	74842.7679	72157.5528	71245.8349	61577.1134	63273.849	61725.7137	C02727	692-04-6	ko00310,ko01100
5-Hydroxy-Tryptamine	5-Hydroxy-Tryptamine	Amino Acid metabolomics	176.21	Positive	C10H12N20	8452319.24	9582079.48	8555453.84	8710833.5	8781559.05	8598295.23	9257608.25	9644742.85	9224163.07	-	153-98-0(50-67-9)	-
γ-Aminobutyric-Acid	γ-Aminobutyric Acid	Organic Acid And Its Derivatives	103.06	Positive	C4H9NO2	2347047.36	2713657.41	2105122.71	4552527.82	5730957.92	4798082.14	4645432.99	5520199.09	4871842.27	C00334	1956-12-2	ko00250,ko00330,ko00410,ko00650,ko00760,ko01100
Thr	L-Threonine	Amino Acid metabolomics	119.06	Positive	C4H9NO3	818131.943	931088.927	877094.858	529549.092	522482.063	528317.513	535928.866	566926.586	530746.56	C00188	72-19-5	ko00260,ko00261,ko00290,ko00470,ko00860,ko00970,ko01100,ko01110,ko01230,ko02010
Tyr	L-Tyrosine	Amino Acid metabolomics	181.19	Positive	C9H11NO3	222308.517	259295.91	218348.266	131738.239	129585.03	122679.194	140331.959	140628.37	127144.177	C00082	60-18-4	ko00130,ko00261,ko00350,ko00360,ko00400,ko00460,ko00730,ko00940,ko00950,ko00965,ko00966,ko00970,ko00999,ko01100,ko01110,ko01210,ko01230,ko01240
L-Citrulline	L-Citrulline	Amino Acid metabolomics	175.1	Positive	C6H13N3O3	1006860.26	1071894.29	1057947.02	579778.45	618905.371	578060.829	536049.485	560998.548	548078.661	C00327	372-75-8	ko00220,ko01100,ko01110,ko01230
glycylphenylalanine	glycylphenylalanine	Amino Acid metabolomics	222.1	Positive	C11H14N2O3	1538.63769	1861.84414	1576.75302	1458.70584	1340.22688	1124.94188	2420.56701	2912.74367	2317.61142	-	3321-3-7	-
3-Aminoisobutanoic-Acid	3-Aminoisobutanoic Acid	Amino Acid metabolomics	103.06	Positive	C4H9NO2	2511985.97	2856780.48	2525516.17	2272174.51	2400921.08	2417163.89	2452989.69	2716621.73	2683436.02	C05145	144-90-1	-
Cys	L-Cysteine	Amino Acid metabolomics	121.02	Positive	C3H7NO2S	304372.442	353886.96	310032.139	263620.925	254116.735	239956.412	244297.938	289443.177	247616.554	C00097	52-90-4	ko00260,ko00270,ko00430,ko00460,ko00470,ko00480,ko00730,ko00770,ko00920,ko00970,ko01100,ko01110,ko01200,ko01230,ko01240,ko04122
D-Alanyl-D-Alanine	D-Alanyl-D-Alanine	Amino Acid metabolomics	160.09	Positive	C6H12N2O3	19244.6891	22347.4151	20023.8605	12209.35	13354.7605	11921.6389	15757.6289	15633.5545	14871.7396	C00993	923-16-0	ko00470,ko01100
TRP-GLU	L-Tryptophyl-L-glutamic acid	Amino Acid metabolomics	333.13	Positive	C16H19N3O5	66410.6412	49745.5633	52228.0873	60473.8435	39655.3229	37641.5149	65358.9691	77071.8582	68916.8207	-	36099-95-3	-
Glutathione-Oxidized	Glutathione Oxidized	Amino Acid metabolomics	612.15	Positive	C20H32N6O12S2	4136990.84	4854205.25	4680677.83	3483173.92	3191768.47	2884802.4	4217432.99	4141341.77	3474060.38	-	121-24-4	-
L-Theanine	L-Theanine	Amino Acid metabolomics	174.1	Positive	C7H14N2O3	541.740401	748.181906	635.665173	717.587351	659.094435	640.046494	857.226804	991.790751	847.894845	-	3081-61-6	-
L-tyrosine-methyl-ester	L-tyrosine methyl ester	Amino Acid metabolomics	195.09	Positive	C10H13NO3	108.418437	127.841435	117.019868	78.4686707	90.0603064	76.3250678	85.2009278	91.054438	93.3235777	C03404	1080-06-4	-
N8-Acetylspermidine	N8-Acetylspermidine	Amino Acid metabolomics	189.18	Positive	C9H23N3O	8911.22588	10751.7361	10091.7413	10444.5637	11829.5521	9183.59163	8406.19588	8541.15512	8503.61471	C01029	34450-15-2(13431-24-8)	-
Nicotinuric-Acid	Nicotinuric Acid	Amino Acid metabolomics	180.05	Positive	C8H8N2O3	49499.6102	65314.5255	64140.9233	49996.3888	42876.2847	51719.0043	50014.2268	39510.3691	42211.5424	C05380	583-08-4	ko00760
Nα-Acetyl-L-Arginine	Nα-Acetyl-L-Arginine	Amino Acid metabolomics	216.12	Positive	C8H16N4O3	5441.32723	5762.5	5326.80171	3834.42319	3637.45395	3556.4413	3002.7732	3375.5703	3159.69398	-	155-84-0	-
O-Phospho-L-Serine	O-Phospho-L-Serine	Amino Acid metabolomics	185.01	Positive	C3H8NO6P	37177.1584	45157.2145	43495.8122	50477.4546	51576.1101	51154.785	51354.8454	56355.3505	53440.5422	C01005	407-41-0	ko00260,ko00270,ko00970,ko01100,ko01110,ko01200,ko01230
(5-L-Glutamyl)-L-Alanine	(5-L-Glutamyl)-L-Alanine	Amino Acid metabolomics	218.09	Positive	C8H14N2O5	16941.7268	20133.1983	15982.3724	17311.7314	17012.2164	15825.3584	18478.0412	18069.4732	18883.9597	C03740	5875-41-2	ko00480,ko01100
Homoserine	Homoserine	Amino Acid metabolomics	119.12	Positive	C4H9NO3	72825.5701	74668.1134	78021.231	51905.4265	51926.4107	50928.8067	61703.4021	61101.7213	58256.3155	-	1927-25-9	-
γ-Glutamate-Cysteine	γ-Glutamate-Cysteine	Amino Acid metabolomics	250.06	Positive	C8H14N2O5S	30381.5046	31224.9228	28364.3358	48437.3414	53355.924	45128.826	40584.1237	41329.3239	40347.71	C00669	636-58-8	ko00480,ko01100,ko01240
argininosuccinic-acid	argininosuccinic acid	Amino Acid metabolomics	290.27	Positive	C10H18N4O6	702882.479	997916.667	811723.802	443611.165	413741.516	384004.262	516376.289	614682.704	545120.148	-	2387-71-5	-
Trimethylamine-N-Oxide	Trimethylamine N-Oxide	Amino Acid metabolomics	75.07	Positive	C3H9NO	11.130189	12.5292245	11.1714063	11.1149717	11.257611	11.1563348	14.0742268	14.7622356	13.9426987	C01104	1184-78-7	ko01100
Trp	L-Tryptophan	Amino Acid metabolomics	204.09	Positive	C11H12N2O2	88351.5884	95934.7994	93201.1102	64064.1226	69982.3541	84855.0949	64759.7938	68975.3214	84148.5931	C00078	73-22-3	ko00260,ko00380,ko00400,ko00901,ko00966,ko00970,ko00996,ko00999,ko01100,ko01110,ko01210,ko01230,ko01240
Creatine	Creatine	Organic Acid And Its Derivatives	131.07	Positive	C4H9N3O2	39.1432469	44.5923032	516.693611	202.048604	174.445414	139.094343	N/A	N/A	N/A	C00300	57-00-1	ko00260,ko00330,ko01100
Creatine-Phosphate	Creatine Phosphate	Organic Acid And Its Derivatives	211.11	Positive	C4H8N3Na2O5P	166017.346	175271.991	134321.192	90698.9069	76604.5181	88382.6036	N/A	N/A	N/A	-	922-32-7	-
N-Acetyl-L-Tyrosine	N-Acetyl-L-Tyrosine	Amino Acid metabolomics	223.09	Positive	C11H13NO4	1.21889495	4.96168981	1.87410401	N/A	N/A	N/A	N/A	N/A	N/A	C01657	537-55-3	-
Nα-Acetyl-L-glutamine	Nα-Acetyl-L-glutamine	Amino Acid metabolomics	188.18	Positive	C7H12N2O4	N/A	N/A	N/A	N/A	N/A	N/A	N/A	N/A	N/A	-	2490-97-3	-
Phosphorylethanolamine	Phosphorylethanolamine	-	141.06	Positive	C2H8NO4P	N/A	N/A	N/A	N/A	N/A	N/A	N/A	N/A	N/A	-	1071-23-4	-
Anserine	Anserine	-	240.26	Positive	C10H16N4O3	N/A	N/A	N/A	N/A	N/A	N/A	N/A	N/A	N/A	-	584-85-0	-
Sarcosine	Sarcosine	Amino Acid metabolomics	89.05	Positive	C3H7NO2	N/A	N/A	N/A	N/A	N/A	N/A	N/A	N/A	N/A	C00213	107-97-1	ko00260,ko00330,ko01100
3,7-Dimethyluric-Acid	3,7-Dimethyluric Acid	Organic Acid And Its Derivatives	196.06	Negative	C7H8N4O3	N/A	N/A	N/A	N/A	N/A	N/A	N/A	N/A	N/A	-	13087-49-5	-
2-Aminoethanesulfonic-Acid	2-Aminoethanesulfonic Acid	Organic Acid And Its Derivatives	125.15	Negative	C2H7NO3S	N/A	N/A	N/A	N/A	N/A	N/A	N/A	N/A	N/A	C00245	107-35-7	ko00430,ko00920,ko01100,ko02010
3-Hydroxyhippuric-Acid	3-Hydroxyhippuric Acid	Organic Acid And Its Derivatives	195.05	Positive	C9H9NO4	N/A	N/A	N/A	N/A	N/A	N/A	N/A	N/A	N/A	-	1637-75-8	-
1,3,7-Trimethyluric-Acid	1,3,7-Trimethyluric Acid	Organic Acid And Its Derivatives	210.08	Positive	C8H10N4O3	N/A	N/A	N/A	N/A	N/A	N/A	N/A	N/A	N/A	-	5415-44-1	-
1,3-Dimethyluric-Acid	1,3-Dimethyluric Acid	Organic Acid And Its Derivatives	196.06	Negative	C7H8N4O3	N/A	N/A	N/A	N/A	N/A	N/A	N/A	N/A	N/A	-	944-73-0	-
4-Acetamidobutyric-Acid	4-Acetamidobutyric Acid	Organic Acid And Its Derivatives	145.07	Positive	C6H11NO3	N/A	N/A	N/A	N/A	N/A	N/A	N/A	N/A	N/A	C02946	3025-96-5	ko00330,ko01100
P-Aminohippuric-Acid	P-Aminohippuric Acid	Organic Acid And Its Derivatives	194.07	Positive	C9H10N2O3	N/A	N/A	N/A	N/A	N/A	N/A	N/A	N/A	N/A	-	61-78-9	-
N,N-Dimethylglycine	N,N-Dimethylglycine	Amino Acid metabolomics	103.06	Positive	C4H9NO2	N/A	N/A	N/A	N/A	N/A	N/A	N/A	N/A	N/A	C01026	1118-68-9	ko00260,ko01100
N'-Formylkynurenine	N'-Formylkynurenine	Organic Acid And Its Derivatives	236.08	Positive	C11H12N2O4	N/A	N/A	N/A	N/A	N/A	N/A	N/A	N/A	N/A	-	1022-31-7	-
Pro	L-Proline	Amino Acid metabolomics	115.06	Positive	C5H9NO2	N/A	N/A	N/A	N/A	N/A	N/A	N/A	N/A	N/A	C00148	147-85-3	ko00330,ko00470,ko00970,ko01100,ko01110,ko01230,ko02010
S-Sulfo-L-Cysteine	S-Sulfo-L-Cysteine	Amino Acid metabolomics	200.98	Positive	C3H7NO5S2	N/A	N/A	N/A	N/A	N/A	N/A	N/A	N/A	N/A	C05824	1637-71-4	ko00270,ko01100,ko01230
Urea	Urea	Amino Acid metabolomics	60.03	Positive	CH4N2O	N/A	N/A	N/A	N/A	N/A	N/A	N/A	N/A	N/A	C00086	57-13-6	ko00220,ko00230,ko00240,ko00330,ko00780,ko01100,ko02010
Val	L-Valine	Amino Acid metabolomics	117.08	Positive	C5H11NO2	N/A	N/A	N/A	N/A	N/A	N/A	N/A	N/A	N/A	C00183	72-18-4	ko00280,ko00290,ko00460,ko00770,ko00966,ko00970,ko01100,ko01110,ko01210,ko01230,ko01240,ko02010
3-Chloro-L-Tyrosine	3-Chloro-L-Tyrosine	Amino Acid metabolomics	215.04	Positive	C9H10ClNO3	N/A	N/A	N/A	N/A	N/A	N/A	N/A	N/A	N/A	-	7423-93-0	-
3-Iodo-L-Tyrosine	3-Iodo-L-Tyrosine	Amino Acid metabolomics	306.97	Positive	C9H10INO3	N/A	N/A	N/A	N/A	N/A	N/A	N/A	N/A	N/A	C02515	70-78-0	ko00350,ko01100
5-Hydroxy-tryptophan	5-Hydroxy-tryptophan	Amino Acid metabolomics	220.22	Negative	C11H12N2O3	N/A	N/A	N/A	N/A	N/A	N/A	N/A	N/A	N/A	-	4350-9-8	-
L-Carnosine	L-Carnosine	Amino Acid metabolomics	226.11	Positive	C9H14N4O3	N/A	N/A	N/A	N/A	N/A	N/A	N/A	N/A	N/A	C00386	305-84-0	ko00340,ko00410,ko01100
L-Homocystine	L-Homocystine	Amino Acid metabolomics	268.06	Positive	C8H16N2O4S2	N/A	N/A	N/A	N/A	N/A	N/A	N/A	N/A	N/A	C01817	626-72-2	ko00270
N-Acetylaspartate	N-Acetylaspartate	Amino Acid metabolomics	175.05	Positive	C6H9NO5	N/A	N/A	N/A	N/A	N/A	N/A	N/A	N/A	N/A	C01042	997-55-7	ko00250,ko01100
N-Acetylneuraminic-Acid	N-Acetylneuraminic Acid	Amino Acid metabolomics	309.11	Positive	C11H19NO9	N/A	N/A	N/A	N/A	N/A	N/A	N/A	N/A	N/A	C19910	131-48-6	-
N-Isovaleroylglycine	N-Isovaleroylglycine	Amino Acid metabolomics	159.09	Negative	C7H13NO3	N/A	N/A	N/A	N/A	N/A	N/A	N/A	N/A	N/A	-	16284-60-9	-
D-Homocysteine	D-Homocysteine	Amino Acid metabolomics	135.04	Positive	C4H9NO2S	N/A	N/A	N/A	N/A	N/A	N/A	N/A	N/A	N/A	C00155	454-29-5	ko00270,ko00920,ko01100,ko01110,ko01230
N-Propionylglycine	N-Propionylglycine	Amino Acid metabolomics	131.06	Negative	C5H9NO3	N/A	N/A	N/A	N/A	N/A	N/A	N/A	N/A	N/A	-	21709-90-0	-
Ethanolamine	Ethanolamine	-	61.08	Positive	C2H7NO	N/A	N/A	N/A	N/A	N/A	N/A	N/A	N/A	N/A	-	141-43-5	-
