# Supplementary material for: Eggplant Rootstock Grafting Enhances Tomato Fruit Sweetness and Nutritional Value via Metabolic Reprogramming
Source: Food Sci Nutr. 2026 Jan 14;14(1):e71431. doi: 10.1002/fsn3.71431 (PMC12800924; doi:10.1002/fsn3.71431)
Supplement: Supplementary file 3 — Table S3: fsn371431‐sup‐0003‐TableS3.xlsx. [file FSN3-14-e71431-s001.xlsx]

## Sheet: shee1
Index	Compounds	Class	Molecular Weight	Ion mode	Formula	ZYF1-1	ZYF1-2	ZYF1-3	ZQ117-1	ZQ117-2	ZQ117-3	ZQ10-1	ZQ10-2	ZQ10-3	cpd_ID	CAS	kegg_map
L-Aspartate	L-Aspartate	Amino Acid metabolomics	133.103	Negative	C4H7NO4	279201.84	303750.246	303340.282	306681.881	333128.871	333795.628	294918.231	320687.636	332175.113	C00049	56-84-8	ko00220,ko00250,ko00260,ko00261,ko00270,ko00300,ko00340,ko00410,ko00460,ko00470,ko00710,ko00760,ko00770,ko00970,ko00999,ko01100,ko01110,ko01200,ko01210,ko01230,ko01240,ko02010
dTMP	dTMP	Nucleotide and Its metabolomics	322.208	Negative	C10H15N2O8P	351.29926	373.518191	369.165178	459.148641	472.127872	483.632637	470.525944	480.149831	484.085979	C00364	33430-62-5	ko00240,ko01100,ko01232
dCMP	dCMP	Nucleotide and Its metabolomics	307.056939	Negative	C9H14N3O7P	117.414483	123.438545	117.605718	147.678111	170.157842	131.926606	137.440945	158.145465	138.3662	C00239	1032-65-1	ko00240,ko01100,ko01232
Uracil	Uracil	Nucleotide and Its metabolomics	112.027278	Negative	C4H4N2O2	40.5436087	39.0814159	49.6573357	29.0449494	37.6818182	40.1762639	48.0383606	59.4536614	44.5342142	C00106	66-22-8	ko00240,ko00410,ko00770,ko01100,ko01232
2-Phospho-D-glycerate	2-Phospho-D-glyceric acid	Phosphoric acids	185.9929391	Negative	C3H7O7P	23917.0834	26861.5536	26753.0276	36884.7986	39684.7153	38553.4843	27340.9045	28637.1304	26994.4784	C00631	3443-57-0	ko00010,ko00030,ko00260,ko00561,ko00630,ko01100,ko01110,ko01200,ko01230
IMP	IMP	Nucleotide and Its metabolomics	348.047103	Negative	C10H13N4O8P	89715.5431	88441.1013	88001.2905	147630.482	147685.315	148058.755	144269.13	145583.449	139529.679	C00130	131-99-7	ko00230,ko01100,ko01110,ko01232,ko01240
ADP	ADP	Nucleotide and Its metabolomics	427.029419	Negative	C10H15N5O10P2	11041.7083	10920.8456	12485.5072	11153.205	11696.1039	11644.349	12116.1922	12514.7847	12714.7505	C00008	58-64-0	ko00190,ko00195,ko00230,ko00908,ko01100,ko01110,ko01232,ko01240
Inosine	Inosine	Nucleotide and Its metabolomics	268.080771	Negative	C10H12N4O5	350.626125	395.747296	354.179075	263.882715	266.258741	276.379075	285.715728	748.664418	293.802011	C00294	58-63-9	ko00230,ko01100,ko01232,ko02010
NicotinaMide-adenine-dinucleotide(NAD)	NicotinaMide-adenine-dinucleotide(NAD)	Nucleotide and Its metabolomics	663.425	Negative	C21H27N7O14P2	5045.12903	8071.2586	6465.72365	6540.1667	8873.17682	7980.83154	6769.06925	7214.84422	8408.10491	C00003	53-84-9	ko00190,ko00730,ko00760,ko01100,ko01240,ko04148
Triphosphate-guanosine	Triphosphate-guanosine	Nucleotide and Its metabolomics	592.15	Negative	C10H16N5Na3O14P3	455.071014	498.342183	543.57157	514.477079	531.232767	529.310951	591.986675	569.39869	641.047131	C00044	36051-31-7	ko00230,ko00740,ko00790,ko01100,ko01110,ko01232,ko01240,ko04122,ko04144
Malic-acid	Malic-acid	Organic acid And Its derivatives	134.0215233	Negative	C4H6O5	34833.6667	38668.7316	38886.1425	54336.8724	55693.4066	55698.2237	55337.3713	59836.6739	60580.3589	C00149	6915-15-7	ko00020,ko00620,ko00630,ko00710,ko01100,ko01110,ko01200
Argininosuccinic-acid	Argininosuccinic-acid	Organic acid And Its derivatives	290.122636	Negative	C10H18N4O6	1845.11902	2230.91445	1972.77149	1626.12622	1423.08691	1144.34901	1588.21926	2036.05874	1867.58036	C03406	2387-71-5	ko00220,ko00250,ko01100,ko01110,ko01230
Itaconic-acid	Itaconic-acid	Organic acid And Its derivatives	130.1	Negative	C5H6O4	21176.0352	29740.8063	27673.0197	31228.1207	34908.4915	25085.5944	30225.1161	29478.071	35421.2187	C00490	97-65-4	ko00660,ko01100
Lactate	Lactate	Organic acid And Its derivatives	90.031695	Negative	C3H6O3	2045.30906	2094.85742	2359.29124	2911.26216	3855.19481	2925.49288	2866.53543	3418.40643	3108.88385	C00186	50-21-5	ko00010,ko00051,ko00620,ko00640,ko01100,ko01110,ko04148
Succinic-Acid	Succinic Acid	Organic acid And Its derivatives	118.02661	Negative	C4H6O4	6185.9872	6233.74631	5918.65198	6455.35821	7582.08791	7560.32598	7348.63719	7161.25223	7729.35318	C00042	110-15-6	ko00020,ko00190,ko00250,ko00310,ko00350,ko00360,ko00620,ko00630,ko00640,ko00650,ko00760,ko00920,ko01100,ko01110,ko01200
AMP	AMP	Nucleotide and Its metabolomics	347.063087	Negative	C10H14N5O7P	114919.984	117064.897	108795.91	171059.734	184246.753	176255.124	160503.735	179453.265	186458.292	C00020	61-19-8	ko00230,ko00908,ko01100,ko01110,ko01232,ko01240
Isocitric-acid	Isocitric-acid	Organic acid And Its derivatives	192.027005	Negative	C6H8O7	26675.035	28497.9351	29315.9619	30563.9016	30673.027	30120.0468	30026.4486	32343.2229	32084.8945	C00311	320-77-4	ko00020,ko00630,ko01100,ko01110,ko01200,ko01210,ko01230,ko01240
3-phenyllactic-acid	3-phenyllactic acid	Organic acid And Its derivatives	166.0629942	Negative	C9H10O3	24.0053011	31.9628319	30.1604129	27.4569359	22.9514486	25.9776498	37.9311528	40.0880135	38.7103135	C01479	828-01-3	ko00960,ko01110
D-Erythrose-4-phosphate	D-Erythrose 4-phosphate	Phosphate sugars	200.008592	Negative	C4H9O7P	21996.0992	19087.414	18192.4757	22342.3298	22870.5295	19476.869	22318.2919	25147.6483	25756.1625	C00279	585-18-2	ko00030,ko00400,ko00710,ko00750,ko01100,ko01110,ko01200,ko01230,ko01240
Xylulose-5-phosphate	Xylulose-5-phosphate	Phosphate sugars	230.11	Negative	C3H7NO3	55263.2527	65153.6873	64218.9796	63824.3699	76301.0989	85798.1651	81578.3364	78952.7684	71125.0246	C00231	4212-65-1	ko00030,ko00040,ko00053,ko00710,ko01100,ko01110,ko01200,ko01230
D-Ribose-5-phosphate-disodium	D-Ribose 5-phosphate-disodium	Phosphate sugars	274.073	Negative	C5H9Na2O8P	29572.0144	35013.6676	24269.8035	32820.2024	36627.1728	40134.2963	37427.5187	41851.4586	33609.6431	C00117	18265-46-8	ko00030,ko00230,ko00440,ko00710,ko00750,ko01100,ko01110,ko01200,ko01230,ko01240
D-Fructose-6-phosphate	D-Fructose-6-phosphate	Phosphate sugars	260.0297185	Negative	C6H13O9P	27959.1918	26804.9164	29661.8027	32084.3421	35767.3327	32419.4808	31889.0571	31793.4114	33814.435	C00085	26177-86-9	ko00010,ko00030,ko00051,ko00052,ko00500,ko00520,ko00710,ko01100,ko01110,ko01200,ko01230,ko01240,ko01250
D-Ribulose-5-phosphate	D-Ribulose-5-phosphate	Phosphate sugars	230.0191538	Negative	C5H11O8P	17506.6013	21439.528	19466.6468	21731.6928	24706.2937	20418.6024	21236.0186	22040.9804	23440.2485	C00199	4151-19-3	ko00030,ko00040,ko00710,ko00740,ko01100,ko01110,ko01200,ko01230,ko01240,ko01250
D-Mannose-6-phosphate	D-Mannose-6-phosphate	Phosphate sugars	282.118	Negative	C6H12NaO9P	67086.2172	72303.0482	70520.8457	78306.6085	86198.5015	79500	82435.7965	79773.8639	74452.3763	C00636	70442-25-0	ko00051,ko00520,ko01100,ko01110,ko01240,ko01250
D-Glucose-6-phosphate	D-Glucose-6-phosphate	Phosphate sugars	260.029722	Negative	C6H13O9P	134727.946	159881.023	174250.546	186568.764	223418.581	189417.334	197634.767	189445.326	230911.063	C00092	56-73-5	ko00500,ko00562,ko01100,ko01110
Sedoheptulose-7-phosphate	Sedoheptulose-7-phosphate	Phosphate sugars	290.0402837	Negative	C7H15O10P	12506.0012	13948.6726	13734.862	25073.0304	31218.6813	28234.9209	28928.7301	30725.3423	31769.0791	C05382	2646-35-7	ko00030,ko00710,ko01100,ko01110,ko01200,ko01230,ko01250
D-Glucose-1-phosphate	D-Glucose-1-phosphate	Phosphate sugars	260.0297185	Negative	C6H13O9P	91104.0208	104043.265	105637.284	112006.35	136635.365	120076.127	117597.416	113531.455	116650.562	C00103	59-56-3	ko00010,ko00040,ko00052,ko00500,ko00520,ko00561,ko01100,ko01110,ko01240,ko01250
Dihydroxyacetone-phosphate	Dihydroxyacetone-phosphate	Phosphoric acids	169.998027	Negative	C3H7O6P	899.721944	942.624385	971.763947	1165.2312	1092.997	1112.73668	917.380376	924.92558	885.568921	C00111	57-04-5	ko00010,ko00040,ko00051,ko00052,ko00561,ko00562,ko00564,ko00630,ko00640,ko00710,ko00760,ko01100,ko01110,ko01200,ko01230
Glycerol-3-phosphate	Glycerol-3-phosphate	Phosphoric acids	172.013677	Negative	C3H9O6P	32436.5873	37309.3412	35606.4125	41910.2997	40625.974	41013.3711	29195.4371	31718.3965	30911.0629	C00093	57-03-4	ko00561,ko00564,ko01100,ko01110,ko02010
3-phosphoglycerate	3-phosphoglycerate	Phosphoric acids	186.06	Negative	C3H7O7P	22795.2591	23642.5762	22546.1584	30400.1786	33852.3477	35315.3426	22102.3622	25853.6416	25393.0191	C00597	820-11-1	-
6-Phosphogluconic-acid	6-Phosphogluconic-acid	Phosphoric acids	276.024637	Negative	C6H13O10P	13276.1552	16511.9961	18686.4205	19833.9948	22149.6503	22206.5196	24502.6247	19855.6261	16470.1242	C00345	921-62-0	ko00030,ko01100,ko01110,ko01200
Citric-acid	Citric-acid	Organic acid And Its derivatives	192.027005	Negative	C6H8O7	368158.632	407201.573	395086.361	395086.327	397062.937	360190.318	360329.093	347664.219	389854.072	C00158	77-92-9	ko00020,ko00250,ko00630,ko01100,ko01110,ko01200,ko01210,ko01230,ko01240
Guanosine-diphosphate	Guanosine-diphosphate	Nucleotide and Its metabolomics	443.024334	Negative	C10H15N5O11P2	487.35047	644.045231	670.77427	662.895416	662.917083	668.437439	729.78195	715.104187	770.223822	C00035	146-91-8	ko00230,ko01100,ko01232,ko04144
dAMP	dAMP	Nucleotide and Its metabolomics	331.068172	Negative	C10H14N5O6P	275.915183	274.305801	296.669645	307.675134	354.952048	318.606285	318.647284	324.042469	308.381976	C00360	653-63-4	ko00230,ko01100,ko01232
ATP	ATP	Nucleotide and Its metabolomics	506.995751	Negative	C10H16N5O13P3	2387.14743	2818.22026	2784.13738	2606.58861	2593.14685	2659.66231	3018.3828	2948.56122	2986.83692	C00002	56-65-5	ko00190,ko00195,ko00230,ko00908,ko01100,ko01110,ko01232,ko01240,ko04148
UMP	UMP	Nucleotide and Its metabolomics	324.03587	Negative	C9H13N2O9P	34004.4009	34531.3668	37878.6976	53605.1796	52772.6274	51658.1105	54333.5352	52987.4975	51228.4559	C00105	58-97-9	ko00240,ko01100,ko01232,ko01240
DL-Glyceric-Acid	DL-Glyceric-Acid	Carbohydrate metabolomics	106.077	Negative	C3H6O4	1561.10222	1556.51917	1545.9599	1444.21512	1681.05894	1639.33242	1598.91985	1803.30423	1838.76947	C00258	473-81-4	ko00030,ko00260,ko00561,ko00630,ko01100,ko01110,ko01200
Threonine	Threonine	Amino acids	119.058244	Negative	C4H9NO3	74873.8748	80078.5644	73821.4215	40505.3582	40925.5744	41503.5136	39401.171	42941.6551	41971.5046	C00188	72-19-5	ko00260,ko00261,ko00290,ko00470,ko00860,ko00970,ko01100,ko01110,ko01230,ko02010
L-Glutamic-acid	L-Glutamic-acid	Amino acids	147.053159	Negative	C5H9NO4	44437.7876	45734.2183	45360.4328	44045.9417	44648.5514	43833.008	45489.5013	42746.3782	44415.1055	C00025	56-86-0	ko00220,ko00250,ko00330,ko00340,ko00430,ko00470,ko00480,ko00630,ko00650,ko00660,ko00860,ko00910,ko00970,ko01100,ko01110,ko01200,ko01210,ko01230,ko01240,ko02010
Serine	Serine	Amino acids	105.042594	Negative	C3H7NO3	124836.967	134132.743	134906.69	92709.4662	91678.2218	95623.0724	88724.8132	98210.3592	91301.9128	C00065	56-45-1	ko00260,ko00261,ko00270,ko00460,ko00470,ko00564,ko00600,ko00630,ko00920,ko00970,ko01100,ko01110,ko01200,ko01230,ko01240,ko02010
Lysine	Lysine	Amino acids	146.105528	Positive	C6H14N2O2	101423.285	108254.671	103580.504	68541.7742	69258.042	70651.7665	64012.9215	67028.2794	63539.6372	C00047	56-87-1	ko00300,ko00310,ko00470,ko00780,ko00960,ko00970,ko01100,ko01110,ko01210,ko01230,ko02010
Cysteic-acid	Cysteic-acid	Carbohydrate metabolomics	169.156	Negative	C3H7NO5S	2065.82316	2378.45624	2268.6619	1968.28736	1853.83616	1777.77669	1939.48112	1981.00814	1896.22362	C00506	498-40-8	ko00270,ko00430,ko01100
Tyrosine	Tyrosine	Amino acids	181.0738932	Negative	C9H11NO3	26652.7305	28437.4631	27365.8924	13256.3009	14063.9361	13872.7308	14864.1228	15228.8152	14515.0858	C00082	60-18-4	ko00130,ko00261,ko00350,ko00360,ko00400,ko00460,ko00730,ko00940,ko00950,ko00965,ko00966,ko00970,ko00999,ko01100,ko01110,ko01210,ko01230,ko01240
Arginine	Arginine	Amino acids	174.111676	Positive	C6H14N4O2	89785.9572	95729.0069	93685.2293	53339.5515	50928.6713	50328.4208	50514.4357	51695.6737	49031.6506	C00062	74-79-3	ko00220,ko00261,ko00330,ko00470,ko00970,ko01100,ko01110,ko01230,ko02010,ko04148
L-citrulline	L-citrulline	Amino acids	175.095692	Negative	C6H13N3O3	8689.94799	9735.2409	9843.47826	4742.26037	4653.82617	5129.99219	4266.55562	4495.55467	4218.9016	C00327	372-75-8	ko00220,ko01100,ko01110,ko01230
L-Leucine	L-Leucine	Amino acids	131.094629	Positive	C6H13NO2	61001.3003	68182.0059	67024.7171	34414.2687	34833.8661	34930.8999	37694.7305	40253.0264	38717.7085	C00123	61-90-5	ko00280,ko00290,ko00966,ko00970,ko01100,ko01110,ko01210,ko01230,ko02010
L-Alanine	L-Alanine	Amino acids	89.04767847	Negative	C3H7NO2	29122.3245	37948.0826	37544.1731	22966.8585	26717.0829	21990.1425	24016.9594	28391.3475	25998.1266	C00041	56-41-7	ko00250,ko00270,ko00430,ko00450,ko00470,ko00710,ko00970,ko01100,ko01110,ko01200,ko01210,ko01230,ko02010,ko04122
L-Asparagine	L-Asparagine	Amino acids	132.053493	Negative	C4H8N2O3	129817.964	144615.536	141219.972	109141.695	120534.466	122814.757	104428.629	113712.046	114554.329	C00152	70-47-3	ko00250,ko00460,ko00970,ko01100,ko01110,ko01230
Glutamine	Glutamine	Amino acid derivatives	146.069143	Positive	C5H10N2O3	1392638.53	1475998.03	1426543.58	1046328.64	984714.286	1101298.07	884864.728	949161.54	958078.288	C00064	56-85-9	ko00220,ko00230,ko00240,ko00250,ko00470,ko00630,ko00750,ko00910,ko00970,ko01100,ko01230,ko01232,ko01240,ko02010
L-Cystine	L-Cystine	Amino acids	240.023848	Positive	C6H12N2O4S2	1340.62813	1961.4061	1886.46019	906.104386	788.865135	872.089596	774.28932	878.49871	843.552554	C00491	56-89-3	ko00270,ko01100,ko02010
D(+)-Glucose	D(+)-Glucose	Carbohydrate metabolomics	180.0633881	Negative	C6H12O6	31582316.5	38273844.6	34310502.3	38677217.7	47238961	43829689.6	39396224.5	39079777.7	42863833.6	C00267	492-62-6	ko00010,ko00051,ko00052,ko00520,ko01100,ko01110,ko01200,ko01250
Glyceraldehyde-3-phosphate	Glyceraldehyde-3-phosphate	Phosphoric acids	170.058	Negative	C3H7O6P	1454.18084	1571.87807	1549.84118	2309.51578	2146.43357	2272.04763	1848.79871	1904.71324	1857.17807	C00661	591-57-1	-
UDP-GlcNAc	UDP-GlcNAc	Nucleotide and Its metabolomics	607.0815695	Negative	C17H27N3O17P2	878.165633	808.987217	973.105023	726.836674	817.453546	731.341011	887.812437	881.681881	789.569119	C00043	528-04-1	ko00520,ko01100,ko01250
Glycolic-acid	Glycolic-acid	Carbohydrate metabolomics	76.051	Negative	C2H4O3	1935.12703	1636.44051	1514.56224	1344.45326	1682.46753	2011.45813	1470.58348	2052.66918	1677.18399	C00160	79-14-1	ko00630,ko01100,ko01110,ko01200
Cyclic-AMP	Cyclic-AMP	Nucleotide and Its metabolomics	329.052522	Negative	C10H12N5O6P	21.4990998	22.4229105	16.46486	21.5940663	22.3889111	28.895081	142.469211	36.3097837	25.535003	C00575	60-92-4	ko00230,ko01100
Guanosine	Guanosine	Nucleotide and Its metabolomics	283.09167	Negative	C10H13N5O5	21812.7626	23820.7473	23287.6712	21417.7416	22598.1019	21496.584	21948.9198	22903.0562	22717.3141	C00387	118-00-3	ko00230,ko01100,ko01232,ko02010
Phosphorylethanolamine	Phosphorylethanolamine	LPE	141.019096	Negative	C2H8NO4P	3851.78036	4354.31662	4294.11356	7774.83628	7772.30769	7653.39645	5048.617	5170.96646	5307.74995	C00346	1071-23-4	ko00563,ko00564,ko00600,ko01100
Flavin-mononucleotide	Flavin-mononucleotide	CoEnzyme and vitamins	456.1046148	Negative	C17H21N4O9P	17.9071814	14.7869223	11.4755807	2.98543362	3.79814186	2.37900644	4.05357359	3.59153602	3.82506409	C00061	146-17-8	ko00740,ko01100,ko01110,ko01240
Acetyl-CoA	Acetyl-CoA	CoEnzyme and vitamins	809.125779	Positive	C23H38N7O17P3S	273.777756	277.657817	304.045067	290.343322	330.761239	301.705056	312.775086	320.457432	332.746993	C00024	72-89-9	ko00010,ko00020,ko00061,ko00062,ko00071,ko00280,ko00290,ko00300,ko00310,ko00360,ko00380,ko00410,ko00430,ko00480,ko00562,ko00620,ko00630,ko00640,ko00650,ko00660,ko00785,ko00900,ko00996,ko00999,ko01100,ko01110,ko01200,ko01210,ko01212,ko01240
Succinyl-CoA	Succinyl-CoA	CoEnzyme and vitamins	867.1312524	Positive	C25H40N7O19P3S	140281.056	141289.086	144419.297	166416.948	174836.164	102678.118	N/A	N/A	N/A	C00091	604-98-8	ko00020,ko00280,ko00360,ko00630,ko00640,ko00650,ko00785,ko01100,ko01110,ko01200,ko01210
dUMP	dUMP	Nucleotide and Its metabolomics	308.0409519	Negative	C9H13N2O8P	N/A	N/A	N/A	N/A	N/A	N/A	N/A	N/A	N/A	C00365	964-26-1	ko00240,ko01100,ko01232
Phosphoenolpyruvic-acid	Phosphoenolpyruvic-acid	Phosphoric acids	167.982377	Negative	C3H5O6P	N/A	N/A	N/A	N/A	N/A	N/A	N/A	N/A	N/A	C00074	138-08-9	ko00010,ko00020,ko00400,ko00440,ko00620,ko00710,ko00996,ko00999,ko01100,ko01110,ko01200,ko01230,ko01240
c-di-AMP	c-di-AMP	Nucleotide and Its metabolomics	658.105044	Negative	C20H24N10O12P2	N/A	N/A	N/A	N/A	N/A	N/A	N/A	N/A	N/A	C20565	54447-84-6	-
2,3-DPG	2,3-Diphosphoglyceric acid	Phosphoric acids	265.9592695	Negative	C3H8O10P2	N/A	N/A	N/A	N/A	N/A	N/A	N/A	N/A	N/A	C01159	138-81-8	ko00010,ko01100
Ornithine	Ornithine	Amino acids	132.089878	Positive	C5H12N2O2	N/A	N/A	N/A	N/A	N/A	N/A	N/A	N/A	N/A	C00077	3184-13-2	ko00220,ko00330,ko00470,ko00480,ko01100,ko01110,ko01210,ko01230,ko02010,ko04148
D-ribulose-1,5-bisphosphate	D-ribulose-1,5-bisphosphate	Phosphate sugars	310.9	Negative	C5H12O11P2	N/A	N/A	N/A	N/A	N/A	N/A	N/A	N/A	N/A	C01182	24218-00-6	ko00030,ko00630,ko00710,ko01100,ko01110,ko01200
Oxaloacetate	Oxaloacetate	Organic acid And Its derivatives	132.0058732	Negative	C4H4O5	N/A	N/A	N/A	N/A	N/A	N/A	N/A	N/A	N/A	C00036	328-42-7	ko00010,ko00020,ko00250,ko00470,ko00620,ko00630,ko00710,ko00999,ko01100,ko01110,ko01200,ko01210,ko01230,ko01240
cis-Aconitic-acid	cis-Aconitic-acid	Organic acid And Its derivatives	174.11	Negative	C6H6O6	N/A	N/A	N/A	N/A	N/A	N/A	N/A	N/A	N/A	C00417	585-84-2	ko00020,ko00630,ko00660,ko01100,ko01110,ko01210
Adenine	Adenine	Nucleotide and Its metabolomics	135.054495	Negative	C5H5N5	N/A	N/A	N/A	N/A	N/A	N/A	N/A	N/A	N/A	C00147	73-24-5	ko00230,ko00908,ko01100,ko01110,ko01232
Trehalose-6-phosphate	Trehalose-6-phosphate	Phosphate sugars	422.082547	Negative	C12H23O14P	N/A	N/A	N/A	N/A	N/A	N/A	N/A	N/A	N/A	C00689	4484-88-2	ko00500,ko01100,ko01110
L-2-Hydroxyglutaric-acid-disodium	L-2-Hydroxyglutaric-acid-disodium	Carbohydrate metabolomics	192.08	Negative	C5H6Na2O5	N/A	N/A	N/A	N/A	N/A	N/A	N/A	N/A	N/A	C03196	63512-50-5	ko00310,ko01100
Fructose-1,6-bisphosphate	Fructose-1,6-bisphosphate	Phosphate sugars	339.996054	Negative	C6H14O12P2	N/A	N/A	N/A	N/A	N/A	N/A	N/A	N/A	N/A	C05378	34693-15-7	-
Fumaric-acid	Fumaric-acid	Organic acid And Its derivatives	116.01096	Negative	C4H4O4	N/A	N/A	N/A	N/A	N/A	N/A	N/A	N/A	N/A	C00122	110-17-8	ko00020,ko00190,ko00220,ko00250,ko00350,ko00360,ko00620,ko00650,ko00760,ko01100,ko01110,ko01200
2-Oxoadipic-acid	2-Oxoadipic-acid	Carbohydrate metabolomics	160.125	Negative	C6H8O5	N/A	N/A	N/A	N/A	N/A	N/A	N/A	N/A	N/A	C00322	3184-35-8	ko00300,ko00310,ko00380,ko00785,ko01100,ko01110,ko01210,ko01230,ko01240
Ureidopropionate	Ureidopropionate	Carbohydrate metabolomics	132.118	Negative	C4H8N2O3	N/A	N/A	N/A	N/A	N/A	N/A	N/A	N/A	N/A	C02642	462-88-4	ko00240,ko00410,ko00770,ko01100
Alpha-Ketoglutaric-Acid	Alpha-Ketoglutaric Acid	Organic acid And Its derivatives	146.021525	Negative	C5H6O5	N/A	N/A	N/A	N/A	N/A	N/A	N/A	N/A	N/A	C00026	328-50-7	ko00020,ko00040,ko00053,ko00220,ko00250,ko00300,ko00310,ko00340,ko00430,ko00470,ko00630,ko00650,ko00660,ko00785,ko01100,ko01110,ko01200,ko01210,ko01230,ko01240
Gluconate	Gluconate	Carbohydrate metabolomics	196.155	Negative	C6H12O7	N/A	N/A	N/A	N/A	N/A	N/A	N/A	N/A	N/A	C00257	526-95-4	ko00030,ko01100,ko01110,ko01200
Pyruvic-acid	Pyruvic acid	Organic acid And Its derivatives	88.016045	Negative	C3H4O3	N/A	N/A	N/A	N/A	N/A	N/A	N/A	N/A	N/A	C00022	127-17-3	ko00010,ko00020,ko00030,ko00040,ko00053,ko00250,ko00260,ko00261,ko00270,ko00290,ko00330,ko00350,ko00360,ko00430,ko00440,ko00470,ko00620,ko00630,ko00650,ko00660,ko00710,ko00730,ko00760,ko00770,ko00785,ko00900,ko01100,ko01110,ko01200,ko01210,ko01230,ko01240
Dihydronicotinamide-adenine-dinucleotide-phosphate(NADPH)	Dihydronicotinamide-adenine-dinucleotide-phosphate(NADPH)	Nucleotide and Its metabolomics	745.0911021	Positive	C21H30N7O17P3	N/A	N/A	N/A	N/A	N/A	N/A	N/A	N/A	N/A	C00005	53-57-6	ko00195,ko00480,ko01100
Glucuronic-acid	Glucuronic-acid	Carbohydrate metabolomics	194.139	Negative	C6H10O7	N/A	N/A	N/A	N/A	N/A	N/A	N/A	N/A	N/A	C00191	528-16-5	ko00040,ko00053,ko00520,ko00562,ko01100,ko01240,ko01250
